# Supplementary material for: Brain response to luminance-based and motion-based stimulation using inter-modulation frequencies
Source: PLoS One. 2017 Nov 15;12(11):e0188073. doi: 10.1371/journal.pone.0188073 (PMC5687765; doi:10.1371/journal.pone.0188073)
Supplement: S1 File — (M) [file pone.0188073.s001.m]

%% This is the main code to produce stimulation with dual frequencies. Xi'an Jiaotong Univistiy, China.  
fps=6; 
fps1=9;
Nfps=length(fps);
ringsize=500 ;   
SScreen=get(0,'ScreenSize')
stim_rect=[1 1 SScreen(3)+SScreen(2) SScreen(4)-10];    
screenid=max(Screen('Screens'))
black=BlackIndex(screenid);
white=WhiteIndex(screenid);
gray=round((black+white)/2);
[win, winRect] = Screen('OpenWindow', screenid, gray,stim_rect);%black
monitorFlipInterval=Screen('GetFlipInterval', win);
[tw, th] = Screen('WindowSize', win);
WinCenter=round([tw,th]/2);
location=[WinCenter(1)-ringsize,WinCenter(2)-ringsize,WinCenter(1)+ringsize,WinCenter(2)+ringsize];

maketexureCheckboard;    %Creating each frame of the stimulation such chessboard paradigm, white-black paradigm and Newton��s rings paradigm. Users need to define it by themselves.

hstim=zeros(1,Nfps);
vbl=Screen('Flip', win);
tic0=tic;
%%
while 1
jFrame=ceil(toc(tic0)/monitorFlipInterval);

    c=clock;c=sprintf('%02d %2.1d ',c(1:end-1),round(c(end)));
    [keyIsDown, secs, keyCode, deltaSecs] = KbCheck;
    if(keyIsDown)
        if keyCode(27)||keyCode(32)
            Screen('CloseAll');
           break;
        end
    end
 hstim=HandleStim(mod(jFrame,lcm(fps,fps1))+1,1);   %Updating one frame of the stimulation. 'HandleStim' was defined in the function - maketexureCheckboard.
 Screen('Blendfunction', win, GL_SRC_ALPHA, GL_ONE_MINUS_SRC_ALPHA);
 Screen('DrawTextures', win, hstim,[],location,[], 0);      
vbl=Screen('Flip', win);

end
