# Supplementary material for: Brain response to luminance-based and motion-based stimulation using inter-modulation frequencies
Source: PLoS One. 2017 Nov 15;12(11):e0188073. doi: 10.1371/journal.pone.0188073 (PMC5687765; doi:10.1371/journal.pone.0188073)
Supplement: S5 File — (XLSX) [file pone.0188073.s005.xlsx]

## Sheet: Sheet1
f/Hz	Amplitude-L	Amplitude-M
0	5.92119e-18	9.18525e-17
0.1	0.00218661	0.0100026
0.2	0.00217778	0.0100239
0.3	0.00219768	0.0100869
0.4	0.002247	0.0101806
0.5	0.00234525	0.0103104
0.6	0.00255459	0.0104753
0.7	0.00288971	0.0107083
0.8	0.00340776	0.0110032
0.9	0.00414551	0.011398
1	0.00511377	0.0118924
1.1	0.00653053	0.0124677
1.2	0.00851519	0.0134853
1.3	0.00992635	0.0144986
1.4	0.0138164	0.0172048
1.5	0.0164827	0.0174026
1.6	0.0173528	0.015645
1.7	0.0254239	0.0372906
1.8	0.0299904	0.0182304
1.9	0.0827536	0.0389132
2	0.134082	0.00528859
2.1	0.089023	0.0484509
2.2	0.0895236	0.0373896
2.3	0.0156655	0.0198341
2.4	0.147299	0.0173839
2.5	0.11742	0.0238777
2.6	0.113023	0.0125849
2.7	0.128416	0.020052
2.8	0.11738	0.0433115
2.9	0.215243	0.0655637
3	0.423278	0.261796
3.1	0.0792734	0.0617984
3.2	0.0591506	0.0720262
3.3	0.0837007	0.102275
3.4	0.0959849	0.00592039
3.5	0.0855487	0.232942
3.6	0.174455	0.0858932
3.7	0.206714	0.0621545
3.8	0.127686	0.0308929
3.9	0.0679376	0.055133
4	0.190782	0.057665
4.1	0.0459564	0.0616152
4.2	0.0894861	0.0697022
4.3	0.140899	0.026972
4.4	0.0218641	0.0806145
4.5	0.196165	0.246854
4.6	0.173718	0.0289873
4.7	0.117422	0.0403519
4.8	0.0628823	0.0367923
4.9	0.168817	0.0114043
5	0.339285	0.304287
5.1	0.195968	0.0393948
5.2	0.164468	0.0543136
5.3	0.121154	0.0806675
5.4	0.0914054	0.0275578
5.5	0.10339	0.0720782
5.6	0.0944109	0.0594955
5.7	0.111538	0.0507852
5.8	0.0726309	0.043293
5.9	0.0458617	0.0866314
6	0.12066	0.133743
6.1	0.103474	0.138873
6.2	0.0601912	0.0104869
6.3	0.08593	0.0691415
6.4	0.0428683	0.163692
6.5	0.0453447	0.793546
6.6	0.0802489	0.102369
6.7	0.0526968	0.071325
6.8	0.014476	0.119458
6.9	0.0622961	0.0915906
7	0.132679	0.148593
7.1	0.0904798	0.0569862
7.2	0.0576368	0.0815133
7.3	0.0309701	0.104641
7.4	0.116605	0.027555
7.5	0.0358768	0.131382
7.6	0.0815594	0.039703
7.7	0.0532516	0.035701
7.8	0.125565	0.0454518
7.9	0.0116486	0.0467693
8	0.283918	0.501512
8.1	0.0213351	0.122316
8.2	0.0775536	0.0230672
8.3	0.0226944	0.0589041
8.4	0.0518662	0.110027
8.5	0.105819	0.0343933
8.6	0.0735311	0.0439428
8.7	0.0361165	0.0398301
8.8	0.0438648	0.0476688
8.9	0.0781657	0.0289404
9	0.0528618	0.0466246
9.1	0.0577232	0.0265602
9.2	0.0784487	0.0755977
9.3	0.022603	0.0506377
9.4	0.0553659	0.0498389
9.5	0.065273	0.392496
9.6	0.0753084	0.0532013
9.7	0.0837556	0.0606781
9.8	0.0331086	0.0437689
9.9	0.0464349	0.0319949
10	0.146998	0.0575715
10.1	0.0304697	0.0754277
10.2	0.0782148	0.0324861
10.3	0.100427	0.0464346
10.4	0.109318	0.05323
10.5	0.121787	0.0726725
10.6	0.0959165	0.0329177
10.7	0.0499768	0.0746915
10.8	0.0643076	0.0373049
10.9	0.111346	0.0638069
11	0.080707	0.0269635
11.1	0.121588	0.0790652
11.2	0.0876832	0.0449349
11.3	0.0355233	0.0322029
11.4	0.0683567	0.0460734
11.5	0.0759215	0.153877
11.6	0.0145814	0.0393351
11.7	0.0571007	0.033824
11.8	0.0143967	0.0357793
11.9	0.0360438	0.0679613
12	0.102781	0.0543942
12.1	0.0393348	0.0206666
12.2	0.0297709	0.076011
12.3	0.101851	0.0142546
12.4	0.0812647	0.0210941
12.5	0.0230892	0.0407056
12.6	0.0625352	0.0182552
12.7	0.101422	0.0403638
12.8	0.0796228	0.0274144
12.9	0.0735073	0.0298141
13	0.303456	0.177345
13.1	0.0271515	0.0334515
13.2	0.0569161	0.00849822
13.3	0.0459632	0.0242539
13.4	0.0574556	0.0272454
13.5	0.0188638	0.0278626
13.6	0.0585432	0.0589965
13.7	0.0201388	0.0389028
13.8	0.0480049	0.0191029
13.9	0.0486797	0.0280676
14	0.055199	0.0467362
14.1	0.0382258	0.00570349
14.2	0.0653431	0.0364128
14.3	0.0509204	0.0122306
14.4	0.0835478	0.0234109
14.5	0.110793	0.157213
14.6	0.0128642	0.0125764
14.7	0.0492256	0.0201672
14.8	0.060576	0.0294249
14.9	0.0735546	0.0358583
15	0.029287	0.031152
15.1	0.0527354	0.0189129
15.2	0.0631037	0.0100667
15.3	0.0545237	0.0274557
15.4	0.0481055	0.0483891
15.5	0.0810817	0.0101228
15.6	0.0390199	0.0216554
15.7	0.0687339	0.0210955
15.8	0.0478056	0.0215904
15.9	0.0456351	0.0372164
16	0.268644	0.0583122
16.1	0.0266983	0.0287406
16.2	0.0592475	0.0323499
16.3	0.0810402	0.0495094
16.4	0.0466401	0.0265012
16.5	0.0199718	0.0290648
16.6	0.0264216	0.0225522
16.7	0.0447368	0.0127473
16.8	0.0583491	0.0271589
16.9	0.0179433	0.0527276
17	0.00997373	0.0381372
17.1	0.0867246	0.0111717
17.2	0.0499397	0.0366587
17.3	0.0660762	0.0313063
17.4	0.0496613	0.0234983
17.5	0.082845	0.022583
17.6	0.0935065	0.0610542
17.7	0.0446802	0.0157907
17.8	0.0160699	0.0162372
17.9	0.0313777	0.0111801
18	0.081686	0.0198958
18.1	0.0781062	0.0303668
18.2	0.0531776	0.0318868
18.3	0.0267141	0.0389698
18.4	0.0344564	0.0167049
18.5	0.0142975	0.0360445
18.6	0.0428878	0.0535486
18.7	0.0575313	0.0172411
18.8	0.0359822	0.0329554
18.9	0.0646674	0.040698
19	0.125249	0.0165988
19.1	0.0430692	0.0130883
19.2	0.0349593	0.0196515
19.3	0.0519583	0.0259184
19.4	0.0715736	0.0247422
19.5	0.0415368	0.0596994
19.6	0.0443617	0.0132489
19.7	0.0475812	0.0133572
19.8	0.028804	0.0140209
19.9	0.0563229	0.0342003
20	0.00889095	0.0266789
20.1	0.0776359	0.0222524
20.2	0.0253054	0.0311707
20.3	0.0397441	0.0168508
20.4	0.0377738	0.0109769
20.5	0.0341208	0.0401112
20.6	0.0316198	0.0188508
20.7	0.044518	0.0278594
20.8	0.0620244	0.0195682
20.9	0.0609969	0.0155915
21	0.0953573	0.0324043
21.1	0.0747538	0.0351814
21.2	0.0473472	0.0361083
21.3	0.146319	0.0248075
21.4	0.0568993	0.0272473
21.5	0.0282894	0.0267654
21.6	0.0477213	0.00358265
21.7	0.0493354	0.0369731
21.8	0.044353	0.0290126
21.9	0.046311	0.0181516
22	0.022528	0.0334346
22.1	0.0199952	0.0256292
22.2	0.0596903	0.021322
22.3	0.0474084	0.0158843
22.4	0.0367658	0.0344021
22.5	0.0394275	0.037483
22.6	0.0357911	0.053186
22.7	0.0751943	0.0397635
22.8	0.013736	0.0165637
22.9	0.0299009	0.0250716
23	0.121768	0.0241222
23.1	0.0287762	0.0322931
23.2	0.0275892	0.0385129
23.3	0.0451172	0.0282678
23.4	0.00833374	0.0233821
23.5	0.035371	0.0498343
23.6	0.048899	0.0228373
23.7	0.0546013	0.0372511
23.8	0.035503	0.0267516
23.9	0.0201649	0.024046
24	0.0341	0.0059031
24.1	0.028244	0.0309629
24.2	0.0274314	0.0172192
24.3	0.0376174	0.030204
24.4	0.00823547	0.0254744
24.5	0.0369295	0.00447966
24.6	0.0243456	0.0274122
24.7	0.0291721	0.0375077
24.8	0.0261239	0.0203384
24.9	0.0421079	0.00744457
25	0.0312014	0.0270688
25.1	0.0543784	0.022077
25.2	0.0331854	0.0395573
25.3	0.0197991	0.0519279
25.4	0.0234179	0.0378685
25.5	0.0288676	0.0239116
25.6	0.0684022	0.02028
25.7	0.00639555	0.0508896
25.8	0.00422245	0.0355726
25.9	0.0617108	0.0424781
26	0.0723129	0.0436816
26.1	0.0347615	0.0244514
26.2	0.0162217	0.0186594
26.3	0.0444337	0.0293506
26.4	0.0234624	0.0137739
26.5	0.014293	0.00683869
26.6	0.00838346	0.0231666
26.7	0.0307863	0.0331252
26.8	0.0628583	0.0149043
26.9	0.0214866	0.0104178
27	0.0250881	0.0445725
27.1	0.020075	0.0445349
27.2	0.0232242	0.0320777
27.3	0.0168062	0.0288704
27.4	0.0339019	0.0183198
27.5	0.0675064	0.0330095
27.6	0.0496109	0.0273252
27.7	0.0284988	0.0257356
27.8	0.0277994	0.0113598
27.9	0.0141829	0.0218268
28	0.0197799	0.0613277
28.1	0.0174198	0.0286952
28.2	0.0208686	0.0361499
28.3	0.0077815	0.0244499
28.4	0.0166839	0.0491094
28.5	0.00305318	0.0137387
28.6	0.0358386	0.00924849
28.7	0.0089822	0.0130112
28.8	0.0187878	0.0120056
28.9	0.0314165	0.0109774
29	0.109762	0.0303426
29.1	0.0339612	0.0475813
29.2	0.0456572	0.036398
29.3	0.0356295	0.0282179
29.4	0.0316236	0.012244
29.5	0.0182015	0.0310011
29.6	0.019874	0.020707
29.7	0.0549184	0.016082
29.8	0.0206976	0.0296541
29.9	0.0159305	0.00694194
30	0.00960865	0.0421366
30.1	0.0190847	0.0112978
30.2	0.0572763	0.0135338
30.3	0.0391928	0.0288764
30.4	0.0198765	0.0157844
30.5	0.0470196	0.0387576
30.6	0.0158096	0.0117767
30.7	0.0321473	0.00801361
30.8	0.0177398	0.010443
30.9	0.0125141	0.0269445
31	0.0200115	0.0242489
31.1	0.0175622	0.0129962
31.2	0.0239493	0.0154326
31.3	0.0404451	0.0137406
31.4	0.00219696	0.0338798
31.5	0.0399161	0.0180416
31.6	0.0127402	0.0208959
31.7	0.0268409	0.00703886
31.8	0.0127464	0.0249649
31.9	0.0289045	0.00304286
32	0.0213722	0.0717148
32.1	0.0252366	0.00853015
32.2	0.000634066	0.0338195
32.3	0.0271605	0.0148975
32.4	0.0279102	0.0187347
32.5	0.0275122	0.011863
32.6	0.019649	0.0138757
32.7	0.00542225	0.0274276
32.8	0.0341978	0.0184192
32.9	0.0281945	0.0247916
33	0.0121417	0.0202214
33.1	0.0249484	0.023161
33.2	0.0145373	0.0160275
33.3	0.0320235	0.0208872
33.4	0.0300755	0.0331982
33.5	0.00712263	0.0172711
33.6	0.0270463	0.0118848
33.7	0.0452912	0.0121662
33.8	0.00790661	0.0256738
33.9	0.0219425	0.0148681
34	0.0157699	0.0340432
34.1	0.0134594	0.0167509
34.2	0.0277867	0.00447224
34.3	0.0155142	0.0240693
34.4	0.0356088	0.00229831
34.5	0.0450986	0.0210742
34.6	0.0162257	0.0354854
34.7	0.0333377	0.0275591
34.8	0.0147787	0.00372992
34.9	0.00945028	0.0203138
35	0.0343916	0.0249402
35.1	0.0332817	0.0187665
35.2	0.0100863	0.0189887
35.3	0.0183122	0.00836684
35.4	0.0345632	0.00835929
35.5	0.02637	0.0210382
35.6	0.00407042	0.00904448
35.7	0.0231523	0.0224019
35.8	0.0242267	0.012717
35.9	0.0155999	0.00588967
36	0.0389227	0.0114959
36.1	0.0073079	0.0259261
36.2	0.017996	0.00782594
36.3	0.00586851	0.022172
36.4	0.0322903	0.0153749
36.5	0.0273292	0.0137789
36.6	0.0135403	0.011347
36.7	0.0165568	0.0189408
36.8	0.0111818	0.0105291
36.9	0.0144801	0.0187583
37	0.0143615	0.00413674
37.1	0.0110198	0.00969397
37.2	0.00567256	0.0136174
37.3	0.0216031	0.0209621
37.4	0.0224596	0.0226942
37.5	0.0100033	0.0088059
37.6	0.0110937	0.0153853
37.7	0.0133326	0.0103276
37.8	0.0104981	0.0254031
37.9	0.00265953	0.0113771
38	0.0111107	0.012851
38.1	0.0402378	0.00406122
38.2	0.0163458	0.0171517
38.3	0.0133257	0.014036
38.4	0.0160254	0.0164602
38.5	0.0105859	0.0104713
38.6	0.00210208	0.00606991
38.7	0.0119398	0.00947059
38.8	0.00916501	0.0120224
38.9	0.0153099	0.0181531
39	0.00844096	0.0177424
39.1	0.0193184	0.0166961
39.2	0.0158014	0.0217806
39.3	0.0127688	0.00610456
39.4	0.00758584	0.0084899
39.5	0.0127527	0.00710668
39.6	0.0230427	0.00901156
39.7	0.00836932	0.00682321
39.8	0.00911384	0.00697669
39.9	0.010309	0.010261
