# Supplementary material for: Brain response to luminance-based and motion-based stimulation using inter-modulation frequencies
Source: PLoS One. 2017 Nov 15;12(11):e0188073. doi: 10.1371/journal.pone.0188073 (PMC5687765; doi:10.1371/journal.pone.0188073)
Supplement: S6 File — (XLSX) [file pone.0188073.s006.xlsx]

## Sheet: Sheet1
f/Hz	L1	L2	L3	L4	L5	L6	L7	L8	L9	L10	M1	M2	M3	M4	M5	M5	M7	M8	M9	M10
10	0.248324	0.217686	0.346743	0.606409	0.346914	0.465593	0.107189	0.154841	0.177045	0.307458	0.491115	0.174241	0.20691	0.13179	0.261877	0.256301	0.481157	0.645585	0.954742	0.333715
10.1667	0.693781	0.309201	0.759565	0.721194	0.495895	0.294647	0.677989	0.558998	0.409008	0.34215	0.267176	0.530297	0.1723	0.130911	0.440337	0.531934	0.702731	0.333657	0.399638	0.523384
10.3333	0.436422	0.482954	0.581999	0.431966	0.520274	0.254577	0.639266	0.189009	0.517614	0.44465	0.218778	0.203083	0.343338	0.412999	0.100335	0.451757	0.156597	0.466129	0.281496	0.52645
10.5	0.356881	0.362578	0.12145	0.318226	0.567046	0.1539	0.237212	0.209465	0.397932	0.542346	0.0422517	0.394192	0.873315	0.61288	0.546086	0.137097	0.364313	0.405145	0.533179	0.288643
10.6667	0.835552	0.777204	0.308962	0.166168	0.888816	0.708886	0.168451	0.733694	0.624291	0.912197	0.397019	0.25221	0.9533	0.652718	0.784371	0.270111	0.0677785	0.76944	1.27609	0.298085
10.8333	0.587667	1.0194	0.711122	0.883268	0.372052	0.329	0.890927	1.03079	0.576904	0.889823	0.427126	0.399006	0.432552	0.521357	0.663569	0.384578	0.686775	0.465485	0.208316	0.382684
11	1.07425	0.861078	0.925331	0.543714	0.917478	0.856371	0.475009	0.705153	1.156	0.284306	0.448141	0.36284	1.08912	0.590037	0.702833	0.584914	0.448002	0.469163	0.550928	0.568969
11.1667	0.899913	0.693277	1.01096	0.852504	0.926668	0.955491	1.38667	0.223634	0.451851	0.935851	0.591335	0.39694	0.637825	0.866	0.761176	0.679164	0.246242	0.701366	0.858789	0.562776
11.3333	0.643793	0.853474	0.414256	0.391462	0.774654	0.734402	1.24429	0.721243	2.08838	0.653786	0.435732	0.618823	0.240321	0.335255	0.298333	0.907362	0.63048	0.705451	0.24541	0.422094
11.5	1.11178	1.76686	0.598325	1.33841	0.661788	1.52418	0.0973781	1.50044	0.822286	0.134051	0.561528	0.543857	0.531415	0.362077	0.915002	0.354957	0.414984	0.73826	0.992776	0.903699
11.6667	2.21682	0.295711	0.988842	1.07604	0.968382	0.641265	0.244319	1.16453	0.507939	0.23368	0.751132	0.466931	0.53057	0.322091	0.157837	0.480248	0.350578	0.901755	0.0658839	0.484932
11.8333	0.409185	0.611764	0.103419	0.867529	0.602065	0.651818	0.274536	0.427358	1.08611	0.69893	0.552387	0.0851707	0.522861	0.510963	0.599071	0.81941	0.576207	0.990336	0.485063	0.579471
12	1.1071	0.539575	0.346069	1.00326	0.551303	0.407617	0.687002	0.799426	0.528651	0.77408	0.669758	0.386508	1.03041	0.588374	1.02269	0.896366	0.851216	1.46703	0.549541	1.31618
12.1667	0.907558	0.372747	0.882172	0.563347	0.249388	0.370254	0.803956	0.375526	0.35536	0.0781743	0.42067	0.943988	0.429819	0.247106	0.686016	0.256176	0.464568	0.237026	0.487865	0.666811
12.3333	0.278327	0.339028	1.25792	0.503309	1.165	0.107625	0.412976	0.483581	0.952991	0.565331	0.225927	0.603141	0.22682	0.596941	0.413793	0.586619	0.509967	0.854123	0.759986	0.863264
12.5	0.662134	0.594396	0.617137	0.380872	0.110486	0.508451	0.432212	0.758243	0.651734	0.419565	0.397021	0.103222	0.460917	0.581283	0.492068	0.0732602	0.200608	0.643258	0.716534	0.170011
12.6667	0.236548	0.468881	0.146128	0.175086	0.841516	0.499156	0.769157	0.63737	0.424496	0.698739	0.321548	0.464161	0.734798	0.0864424	0.442817	0.512743	0.687891	1.43457	0.565504	0.204411
12.8333	0.370915	0.254215	0.241434	1.0003	0.207109	0.220023	0.463826	0.370381	0.482231	0.330032	0.227494	0.813428	0.453864	0.4399	0.431089	0.490597	0.191669	0.959484	0.336945	0.264939
13	0.700308	0.0400279	2.64039	0.41298	1.05303	2.53197	0.651658	3.08178	0.88197	2.01796	0.378302	0.162506	0.171701	0.113229	0.630994	0.26082	0.559443	0.533602	0.311874	0.572846
13.1667	0.26922	0.497464	0.539563	0.347642	0.583053	0.826647	0.347093	1.1091	0.488312	0.171057	0.411884	0.655926	0.142898	0.0493899	0.633617	0.655577	0.373305	0.48219	0.977457	0.33622
13.3333	0.328227	0.359958	0.40525	0.24934	0.566887	0.472653	0.651054	0.907375	0.140817	0.450128	0.691352	0.368913	0.465514	0.167883	0.683665	0.239859	0.567664	0.828239	0.845182	0.55408
13.5	0.578388	0.19247	0.404979	0.599243	0.1473	1.01041	0.462985	0.249022	0.313337	0.190942	0.03059	0.542334	0.274857	0.44775	0.416358	2.42572	0.173085	0.537821	0.691503	0.554247
13.6667	0.38352	0.351488	0.570292	0.797613	0.589665	0.570701	0.357362	0.334714	0.298403	0.834177	0.223149	0.410503	0.215208	0.274571	1.16422	0.583773	0.133881	1.33781	0.205566	0.380171
13.8333	0.624642	0.200118	0.491441	0.703359	0.398601	0.283528	0.273441	0.642857	0.58352	0.277789	0.482194	0.244281	0.665441	0.332295	0.130475	0.304492	0.322985	1.28654	0.199075	0.338742
14	0.869791	1.87636	0.480598	0.184272	2.36427	0.217329	0.232378	1.77352	2.16836	0.545825	0.85236	0.442247	0.745703	0.0801797	0.0621095	0.378108	0.26222	1.04101	0.203582	0.909247
14.1667	0.399134	0.459789	0.741482	0.12824	0.836065	0.1858	0.50767	0.399675	0.491699	1.11264	0.0873076	0.189746	0.457369	0.419852	1.73095	0.367387	0.615337	0.618364	0.247315	0.410171
14.3333	0.503541	0.355983	0.247013	0.542414	0.726017	0.501481	0.201523	0.17396	0.104253	0.12516	0.517149	0.104059	0.453	0.23369	0.209297	0.281765	0.256116	1.0795	0.203199	0.187695
14.5	0.43163	0.280934	0.331135	0.665147	0.0516092	0.499374	0.276222	0.544891	0.477638	0.496337	0.428262	0.416346	1.30639	0.208743	0.37336	0.265882	0.258988	0.159906	0.0223251	0.218733
14.6667	0.238785	0.647601	0.613492	0.189911	0.611584	0.187013	0.460983	0.874965	0.594857	0.48967	0.094333	0.611459	1.27319	0.2947	0.703911	0.0730948	0.378867	0.251856	0.118715	0.0450888
14.8333	0.731489	0.23869	0.501539	0.484849	0.907399	0.496254	0.0998799	0.178599	0.440943	0.382532	0.481514	0.204439	0.693639	0.313768	0.420608	0.67694	0.127694	0.671563	0.420601	0.228916
15	2.67256	0.368403	0.557578	0.620249	2.04879	2.13725	2.23484	0.227877	0.253869	0.446265	0.177188	0.766873	0.60437	0.153303	0.434529	0.612984	0.749741	0.696325	0.402537	0.668408
15.1667	0.497967	0.521366	0.466156	0.384203	0.101685	0.255385	0.38703	0.66057	0.405086	0.451178	0.399852	1.51269	0.275498	0.258761	0.0747587	0.313118	0.30565	0.863515	0.427813	0.670021
15.3333	0.624415	0.498296	0.231528	0.398179	0.668369	0.227031	0.0705517	0.352401	0.311321	0.418288	0.269223	1.22096	0.340705	0.260038	0.336842	0.640343	0.49298	0.837378	0.282788	0.532947
15.5	0.681176	0.499373	0.438265	0.247376	0.394985	0.538445	0.565362	0.660515	0.129353	0.431144	0.374005	0.342623	0.196185	0.482294	0.277325	0.113928	0.458011	1.1294	0.420239	0.791357
15.6667	0.402683	0.181984	0.344364	0.517704	0.473837	0.195357	0.270237	0.536674	0.207478	0.304811	0.504754	0.344735	0.290578	0.57009	0.254606	0.127894	0.353551	1.74919	0.158036	0.126804
15.8333	1.0216	0.355658	0.883143	0.674471	0.22246	0.372155	0.221479	0.169137	0.311373	0.579832	0.314532	0.753129	0.0351634	0.172455	0.226572	0.575405	0.375502	0.163042	0.205435	0.317691
16	2.29529	1.82416	1.06135	1.64753	0.503524	0.217009	0.969168	0.681853	0.478872	0.384021	1.6556	0.121916	0.692968	0.337344	0.615646	0.463652	0.48099	1.33454	0.178665	1.2045
16.1667	0.248236	0.101627	0.735226	1.11151	0.442112	0.136628	0.51994	0.676392	0.385842	0.184005	1.36686	0.159997	0.276368	0.0855869	0.257974	0.0448568	0.331363	0.977483	0.28991	0.21926
16.3333	1.28553	0.556716	0.241317	0.192543	0.685934	0.166078	0.222406	0.433419	0.60783	0.487122	0.266738	0.311342	0.344744	0.135987	0.160573	0.231696	0.324231	0.768817	0.455053	0.559192
16.5	0.210731	0.523125	0.489186	0.138466	0.25997	0.0778111	0.314978	0.272381	0.296447	0.679145	0.189468	0.39523	0.0825556	0.305472	0.212847	0.121199	0.150137	1.08279	0.224793	0.485449
16.6667	0.0429305	0.531079	0.268906	1.06742	0.261966	0.656141	0.403112	0.344877	0.323242	0.385158	0.488186	0.449664	0.100641	0.309913	0.467708	0.607006	0.172651	0.816286	2.17935	0.782826
16.8333	0.0213145	0.241367	0.229317	0.601155	0.725546	0.17321	0.262711	0.0374205	0.690254	0.722475	0.517429	0.113624	0.485889	0.515454	0.208312	0.394183	0.39171	1.0771	0.680767	0.380306
17	0.913565	0.689042	0.322939	1.68924	0.467617	0.368476	1.08791	0.392163	1.36429	1.23973	0.586514	0.338879	0.190881	0.223843	0.838633	0.383319	0.306782	0.896554	0.574167	0.603157
17.1667	0.500985	0.445478	0.462215	0.235922	0.601505	0.150283	0.194556	0.411842	0.225117	0.564305	0.345109	0.717103	0.745117	0.371298	0.0872145	0.174435	0.266219	0.356555	0.723955	0.554352
17.3333	0.138362	0.509454	0.120135	0.37032	0.269128	0.296208	0.411422	0.781427	0.60137	0.664801	0.539856	0.245733	0.121182	0.200084	0.558054	0.258523	0.474677	0.861009	0.240186	0.512755
17.5	0.333971	0.295578	0.508462	0.320206	0.23154	0.202244	0.421287	0.557721	0.392346	0.383012	0.161352	0.270688	0.342082	0.0449292	0.140824	0.154723	1.4728	0.182845	0.624993	0.228185
17.6667	0.122959	0.397582	0.398468	0.269509	0.560179	0.471649	0.287265	0.092702	0.325438	0.40272	0.162253	0.468119	0.188879	0.42882	0.416523	0.254181	0.32965	0.0433473	0.461633	0.359116
17.8333	0.7416	0.695301	0.186723	0.387643	0.271199	0.689707	0.239226	0.104453	0.748957	0.441599	0.333334	0.34888	0.331833	0.1432	0.154896	0.425911	0.266008	0.475815	0.219512	0.36076
18	0.550094	0.201838	0.445872	0.656086	0.294976	0.308362	0.392272	0.35141	0.209346	0.406744	0.366664	0.292125	0.21981	0.215269	0.0765459	0.146862	0.451711	0.906576	0.697958	0.298373
18.1667	0.099011	0.0293761	0.153456	0.559946	0.406077	0.255786	0.0947657	0.443832	0.202654	0.188745	0.476254	0.158822	0.247344	0.276438	0.54902	0.263958	0.342764	0.51879	0.189244	0.148096
18.3333	0.264463	0.302836	0.313912	0.268296	0.550367	0.312233	0.603588	0.0696128	0.220674	0.999627	0.317996	0.198748	0.526082	0.706721	0.369459	0.298939	0.115822	0.102159	0.298477	0.252027
18.5	0.227152	0.191438	0.595237	0.67281	0.368316	0.247289	0.378816	0.318978	0.265028	0.661759	0.31653	0.116661	0.103279	1.43847	0.483564	0.263743	0.229602	0.267923	0.0726373	0.631155
18.6667	0.750112	0.161802	0.617756	0.18608	0.223868	0.28724	0.637366	0.386211	0.346221	0.374963	0.430078	0.220561	0.189676	1.05404	0.278972	0.200204	0.448329	0.695286	0.289852	0.407823
18.8333	0.346005	0.0971855	0.148442	0.138651	0.222265	0.26792	0.805156	0.422128	0.595945	0.144964	0.379146	0.10445	0.227376	0.470279	0.379189	0.501654	0.275069	0.230367	0.526289	0.235134
19	0.24132	0.372574	0.811357	0.687526	0.417028	0.567131	0.453113	0.479735	0.447562	0.2325	0.269519	0.407761	0.129473	0.500518	0.387026	0.382512	0.180488	0.569798	0.39969	0.369128
19.1667	0.367784	0.246892	0.267049	0.125177	0.193891	0.687224	0.460447	0.429649	0.687442	0.652646	0.466159	0.211432	0.163523	0.271052	0.424199	0.366921	0.272048	0.473366	0.434616	0.095389
19.3333	0.331512	0.123895	0.333431	0.293795	0.526934	0.371547	0.370613	0.594704	0.0683128	0.510413	0.590683	0.138582	0.204366	0.368862	0.063159	0.0626881	0.506839	0.107928	0.492718	0.525211
19.5	0.543255	0.120846	0.661215	0.817653	0.39935	0.191562	0.255933	0.396743	0.34999	0.400022	0.132273	0.314735	0.216729	0.251153	0.477458	0.506099	0.189802	0.218355	0.155995	0.352921
19.6667	0.294156	0.259631	0.341512	0.280177	0.101757	0.379566	0.181002	0.281989	0.417255	0.319599	0.24066	0.346473	0.19952	0.327606	0.39122	0.445375	0.377806	0.429916	0.525829	0.179564
19.8333	0.335777	0.246539	0.473144	0.592567	0.360843	0.257908	0.123622	0.567842	0.266685	0.533032	0.286911	0.169188	0.202034	0.400216	0.311528	0.0670247	0.506635	0.15772	0.768816	0.322868
20	0.650932	0.974067	0.579435	0.263331	0.316869	0.351684	0.248482	0.43997	0.543889	0.137331	0.11212	0.436847	0.146714	0.668678	0.227309	0.182786	0.666082	0.485189	1.07617	0.886342
20.1667	0.188192	0.320255	0.772274	0.384605	0.446615	0.431346	0.419453	0.296884	0.491162	0.261725	0.120515	0.319828	0.118048	0.216439	0.151875	0.17667	0.216059	1.08953	0.557165	0.231943
20.3333	0.44331	0.486664	0.108206	0.325785	0.126964	0.853628	0.341746	0.367193	0.424864	0.492387	0.134773	0.44558	0.134084	0.463751	0.484568	0.459672	0.282939	1.34566	0.336454	0.212747
20.5	0.230067	0.421746	0.863686	0.460282	0.192632	0.324515	0.146161	0.625777	0.402002	0.562859	0.185757	0.125056	0.358942	0.492836	0.202686	0.270131	0.451184	0.535697	0.58559	0.332611
20.6667	0.481862	0.819789	0.578592	0.365477	0.261876	0.403819	0.628834	0.267381	0.291338	0.422947	0.479504	0.185061	0.296219	0.375663	0.347244	0.117195	0.316342	0.3269	0.109096	0.403656
20.8333	0.64903	0.316996	0.251885	0.81852	0.73441	0.253857	0.422035	0.117763	0.806437	0.277481	0.166731	0.236096	0.340257	0.0936852	0.523631	0.557256	0.306182	0.567876	0.172152	0.570499
21	0.673439	0.145909	0.114392	0.454301	0.227638	0.182162	0.48766	0.609996	0.192159	0.0954685	0.0816005	0.311309	0.111411	0.181571	0.131683	0.266791	0.194821	0.549655	0.694046	0.331433
21.1667	0.559932	0.636924	0.590007	0.0663578	1.43661	0.654097	0.207717	0.217496	0.514625	0.307411	0.226771	0.287251	0.12955	0.110822	0.410569	0.455973	0.276366	0.579534	0.266422	0.102465
21.3333	0.484752	0.147322	0.763923	0.325779	0.183923	0.0943209	0.630815	0.666607	0.260786	0.731128	0.255599	0.183668	0.202754	0.136767	0.228712	0.323262	0.530274	1.00592	0.207947	0.135291
21.5	0.265768	0.253541	0.34004	0.0834485	0.186235	0.44417	0.498008	0.397298	0.21117	0.32801	0.291183	0.424768	0.26834	0.362384	0.100471	0.607186	0.120669	0.409468	0.221307	0.308585
21.6667	0.408763	0.312295	0.183765	0.360352	0.0936403	0.536211	0.487055	0.494948	0.240375	0.396898	0.475803	0.285442	0.263123	0.48641	0.3411	0.389299	0.28922	0.491104	0.228625	0.494854
21.8333	0.550109	0.64388	0.170874	0.21897	0.195174	0.338797	0.358123	0.272862	0.056963	0.725201	0.219833	0.0760309	0.163876	0.484156	0.715316	0.268266	0.231014	0.668187	0.485106	0.0777602
22	0.745235	0.191716	0.517847	0.53126	0.367953	0.46779	0.248747	0.215766	0.468123	0.869392	0.231295	0.268686	0.322321	0.0301789	0.341225	0.272236	0.249745	0.690839	0.505728	0.364804
22.1667	0.821865	0.650935	0.425124	0.230636	0.266132	0.987335	0.365802	0.282279	0.0691392	0.546397	0.571494	0.253835	0.39575	0.0931648	0.71285	0.293249	0.479203	0.781157	0.349015	0.636536
22.3333	0.752332	0.59582	0.51952	0.403801	0.388431	0.362145	0.419231	0.535687	0.692579	0.415137	0.21459	0.27029	0.291812	0.235156	0.711952	0.229711	0.297056	0.667932	0.376151	0.0906475
22.5	0.225605	0.447304	0.54642	0.555833	0.474137	0.306601	0.418644	0.171556	0.319614	0.326663	0.0850891	0.230456	0.0862027	0.18454	0.233757	0.701619	0.400635	0.309516	0.686497	0.142206
22.6667	0.562061	0.457467	0.268356	0.356443	0.523997	0.339393	0.307547	0.534822	1.16992	0.0289601	0.435644	0.11176	0.145822	0.443417	0.502311	0.345117	0.276336	1.16696	0.24117	0.313404
22.8333	0.225846	0.109147	0.404591	0.323371	0.459192	0.241049	0.30495	0.551193	0.42583	0.573616	0.158596	0.120448	0.23468	0.294489	0.260914	0.377516	0.560415	0.133409	0.435787	0.120481
23	0.597463	0.452572	0.390265	0.142625	0.364616	0.259986	0.403059	0.273941	0.661785	0.718868	0.141801	0.0685792	0.135247	0.163389	0.15956	0.299334	0.245698	0.921207	0.415097	0.364176
23.1667	0.277551	0.14657	0.0894977	0.307655	0.44324	0.417523	0.290641	0.200075	0.141083	0.76124	0.547131	0.203164	0.0513576	0.0676969	0.55212	0.401271	0.401441	0.500632	0.464145	0.464901
23.3333	0.789368	0.414653	0.341785	0.381622	0.130175	0.236618	0.22392	0.319161	0.609644	0.307134	0.243435	0.0449162	0.0498221	0.254396	0.324084	0.335835	0.293584	0.374321	0.496899	0.578023
23.5	0.554004	0.488288	0.306318	0.390207	0.481337	0.52847	0.134183	0.356603	0.55331	0.381889	0.29927	0.247625	0.339245	0.071154	0.174571	0.186629	0.469821	0.588316	0.480211	0.149134
23.6667	0.311483	0.690123	0.329468	0.479471	0.67767	0.195223	0.104251	0.4421	0.562385	0.190023	0.30365	0.100825	0.108803	0.140393	0.0711784	0.149233	0.301836	0.510462	0.163365	0.187726
23.8333	0.37693	0.358138	0.272034	0.424464	0.180841	0.482093	0.455167	0.348737	0.358925	0.129246	0.0853538	0.110792	0.138236	0.122892	0.246621	0.114018	0.481134	0.275334	0.255599	0.0628893
24	0.150917	0.376968	0.505582	0.389582	0.179117	0.381911	0.599944	0.357469	0.568813	0.0475369	0.104883	0.189195	0.451768	0.185733	0.175699	0.125309	0.25335	0.484076	0.396704	0.598154
24.1667	0.509893	0.870596	0.172256	0.323722	0.250953	0.219104	0.216301	0.356527	0.321983	0.480924	0.221563	0.271538	0.348276	0.135024	0.257757	0.305566	0.279801	0.818286	0.153259	0.314209
24.3333	0.0942055	0.909052	0.0280822	0.170594	0.822342	0.36657	0.147943	0.362266	0.124416	0.245138	0.438989	0.233757	0.444646	0.132761	0.306032	0.202125	0.2654	1.18888	0.30594	0.264668
24.5	0.372437	0.316348	0.700718	0.121171	0.606882	0.60764	0.290012	0.635703	0.186105	0.692312	0.215203	0.411096	0.152687	0.368719	0.48427	0.132804	0.453396	0.990003	0.409797	0.327574
24.6667	0.248441	0.42293	0.289018	0.300286	0.28673	0.351269	0.858919	0.411789	0.296992	0.464233	0.214691	0.0455121	0.179843	0.24013	0.334348	0.274162	0.0699796	0.48906	0.312959	0.145135
24.8333	0.512995	0.285866	0.220157	0.273581	0.200429	0.425356	0.380607	0.382243	0.259117	0.291059	0.0857464	0.186824	0.140118	0.110348	0.426251	0.319582	0.135121	0.569573	0.218399	0.513261
25	0.141341	0.532582	0.187202	0.368475	0.484124	0.246729	0.666935	0.30258	0.304461	0.53473	0.131423	0.483905	0.273305	0.314456	0.175576	0.343815	0.679385	0.291992	0.236127	0.0711541
25.1667	0.188771	0.299179	0.119389	0.478384	0.505029	0.273677	0.475306	0.544358	0.688637	0.301466	0.355331	0.158114	0.164668	0.130031	0.330272	0.0992942	0.149372	0.447719	0.15766	0.394524
25.3333	0.807487	0.205818	0.530462	0.217274	0.188106	0.232772	0.272597	0.0726784	0.151125	0.143586	0.528648	0.350679	0.35016	0.249309	0.287694	0.228002	0.44498	0.615359	0.220736	0.423787
25.5	0.684177	0.140403	0.310496	0.166888	0.15676	0.170155	0.523871	0.388151	0.478909	0.725822	0.398161	0.0699029	0.178598	0.254415	0.37732	0.835227	0.281169	0.403388	0.267409	0.23165
25.6667	0.389811	0.138106	0.252142	0.133497	0.0842079	0.321548	0.210089	0.140241	0.173539	0.516688	0.277573	0.101088	0.0758022	0.342998	0.605659	0.287606	0.240081	0.624553	0.414668	0.0755865
25.8333	0.464945	0.601688	0.24162	0.35346	0.293679	0.402928	0.40445	0.467842	0.24264	0.31152	0.152586	0.188206	0.390502	0.313477	0.205093	0.588557	0.350974	0.591106	0.53091	0.309431
26	0.370593	0.600378	0.269338	0.176921	0.537399	0.192074	0.0431442	0.613741	0.277376	0.433183	0.383548	0.0759158	0.0830136	0.250251	0.326593	0.0874102	0.327471	0.691077	0.119418	0.238131
26.1667	0.222969	0.785509	0.610367	0.385248	0.638251	0.280498	0.227612	0.359829	0.207868	0.347646	0.183712	0.170463	0.299215	0.0130772	0.347836	0.102677	0.20593	0.393063	0.355148	0.464656
26.3333	0.411928	0.273131	0.218194	0.174596	0.230176	0.343386	0.0722883	0.673608	0.266315	0.644884	0.404983	0.198219	0.294638	0.0693582	0.286702	0.159008	0.150716	0.891	0.420247	0.600685
26.5	0.342198	0.142763	0.0836891	0.111585	0.356001	0.386188	0.112314	0.135804	0.316418	0.498595	0.300918	0.166729	0.0870382	0.124056	0.0834336	0.42061	0.379967	0.572423	0.336914	0.329578
26.6667	0.4134	0.369731	0.389998	0.345209	0.0588962	0.314761	0.357402	0.648892	0.369719	0.13783	0.38723	0.230406	0.147541	0.29677	0.084262	0.221851	0.347772	0.492068	0.100427	0.335103
26.8333	0.227746	0.232278	0.333033	0.477104	0.355006	0.469115	0.634648	0.327309	0.188403	0.568599	0.234998	0.185742	0.171652	0.181818	0.243597	0.169903	0.260026	0.0544912	0.542878	0.130045
27	0.327027	0.146835	0.190801	0.102746	0.445107	0.249391	0.239843	0.896177	0.344164	0.192231	0.434343	0.161266	0.297722	0.430465	0.223025	0.471899	0.105356	0.942432	0.33498	0.537031
27.1667	0.320772	0.301183	0.427092	0.22423	0.325478	0.111288	0.386859	0.519201	0.327683	0.42726	0.226484	0.229506	0.233337	0.142717	0.285857	0.320149	0.0820721	0.976175	0.511491	0.261395
27.3333	0.72715	0.395525	0.1811	0.171971	0.134882	0.0590234	0.250016	0.768543	0.663675	0.403747	0.256344	0.289567	0.243271	0.197614	0.456567	0.228854	0.197819	0.246351	0.701269	0.303915
27.5	0.237519	0.443361	0.483338	0.235441	0.123545	0.150874	0.0616873	0.445967	0.170289	0.476398	0.299284	0.189637	0.357389	0.0212203	0.27705	0.198999	0.0844533	0.113224	0.27262	0.232576
27.6667	0.396026	0.444948	0.38317	0.245953	0.291961	0.222334	0.0298272	0.416162	0.00703813	0.262482	0.434677	0.193074	0.165154	0.0932974	0.148923	0.151154	0.174769	0.65548	0.456991	0.191732
27.8333	0.162576	0.460293	0.277286	0.257336	0.230873	0.65101	0.657007	0.724358	0.178567	0.31965	0.421468	0.100835	0.274071	0.162049	0.492	0.188987	0.328722	0.264689	0.33828	0.215558
28	0.474935	0.353814	0.150614	0.160105	0.467514	0.470527	0.205168	0.0519128	0.0311294	0.218357	0.0531707	0.169433	0.166882	0.261494	0.163585	0.122899	0.100488	0.704356	0.164241	0.687071
28.1667	0.169354	0.326094	0.24556	0.209489	0.630618	0.137709	0.636975	0.288687	0.426839	0.18979	0.218582	0.200081	0.339735	0.196172	0.377362	0.0587124	0.357061	0.775422	0.129606	0.203185
28.3333	0.621871	0.544587	0.360078	0.360925	0.139531	0.165524	0.611653	0.188125	0.893055	0.108823	0.279491	0.1275	0.277897	0.176081	0.164289	0.205879	0.236845	0.252932	0.225841	0.223673
28.5	0.426549	0.695239	0.460399	0.128591	0.43453	0.142246	0.275645	0.325806	0.352693	0.590591	0.345542	0.212088	0.276052	0.130572	0.138608	0.304778	0.210615	0.386804	0.299676	0.0992685
28.6667	0.470501	0.618131	0.199951	0.180488	0.383195	0.367941	0.102683	0.216251	0.238199	0.195624	0.169105	0.279528	0.138708	0.170095	0.1974	0.421448	0.155683	0.397366	0.119526	0.155785
28.8333	0.579686	0.231475	0.187655	0.173064	0.553412	0.102748	0.345159	0.699208	0.403678	0.232973	0.266274	0.138439	0.239158	0.123559	0.349274	0.165361	0.265033	1.02547	0.233501	0.0517395
29	0.175965	0.466682	0.544371	0.167616	0.835746	0.234896	0.210047	0.230665	0.465582	0.254841	0.316691	0.154217	0.195645	0.0957915	0.42606	0.10026	0.56141	0.438123	0.292384	0.0739037
29.1667	0.260433	0.322783	0.440123	0.48755	0.183801	0.241233	0.215434	0.339991	0.801854	0.212473	0.282333	0.127565	0.222848	0.140583	0.26663	0.448989	0.170384	0.368949	0.227464	0.288066
29.3333	0.195881	0.328088	0.452354	0.272437	0.726432	0.303559	0.421005	0.266143	0.456329	0.384431	0.105272	0.208741	0.0872872	0.130848	0.521432	0.194443	0.178004	0.25965	0.281066	0.219726
29.5	0.31939	0.250196	0.22276	0.384377	0.347394	0.50305	0.180207	0.167654	0.640536	0.3834	0.192686	0.226345	0.0870524	0.159741	0.159906	0.0719474	0.374832	0.321863	0.494771	0.25704
29.6667	0.411873	0.374248	0.0960864	0.558679	0.224899	0.482563	0.424093	0.257786	0.452755	0.170167	0.469617	0.260203	0.243979	0.108477	0.24936	0.298808	0.442362	0.616797	0.190933	0.425906
29.8333	0.0373318	0.283455	0.393263	0.228789	0.31175	0.428466	0.231526	0.384774	0.606564	0.205399	0.314788	0.128106	0.0938178	0.256612	0.449192	0.120387	0.477473	0.651221	0.251414	0.1054
30	0.195689	0.0328984	0.279297	0.464619	0.687585	0.215002	0.340163	0.403544	0.519098	0.318464	0.236561	0.223025	0.246839	0.0402259	0.126382	0.378102	0.16528	0.930946	0.350014	0.179766
30.1667	0.475224	0.0934794	0.343856	0.169494	0.145042	0.227793	0.302019	0.22404	0.174128	0.335988	0.0923529	0.0837161	0.50695	0.0235553	0.185704	0.339632	0.225782	1.05838	0.358575	0.161839
30.3333	0.429305	0.273276	0.0910538	0.0725808	0.216008	0.125724	0.148806	0.319546	0.352766	0.207737	0.512901	0.231731	0.31834	0.262084	0.289818	0.278787	0.148468	0.934761	0.17538	0.152845
30.5	0.343763	0.195985	0.451364	0.202885	0.429257	0.0859991	0.0672699	0.275196	0.45383	0.460173	0.210871	0.265875	0.173954	0.142664	0.617229	0.307509	0.0622574	0.560754	0.183996	0.401976
30.6667	0.461703	0.395654	0.529333	0.106832	0.0528834	0.390932	0.119238	0.423068	0.090536	0.29565	0.261348	0.147706	0.0888356	0.232773	0.365155	0.171598	0.104122	0.538616	0.284583	0.0352365
30.8333	0.324525	0.465404	0.132156	0.388401	0.450992	0.389247	0.491574	0.316841	0.228364	0.566592	0.33009	0.236655	0.0244311	0.295739	0.176376	0.431009	0.168006	0.719542	0.351903	0.528715
31	0.611047	0.102973	0.394559	0.15701	0.30277	0.430198	0.304007	0.386331	0.22198	0.410896	0.104618	0.143334	0.166803	0.0706467	0.20129	0.427707	0.156769	0.811299	0.295164	0.424267
31.1667	0.103684	0.137046	0.152444	0.137012	0.22171	0.170323	0.420551	0.258757	0.401442	0.420927	0.460746	0.208903	0.0782148	0.0908189	0.0305592	0.169455	0.184955	0.479995	0.106309	0.781676
31.3333	0.416295	0.322456	0.4962	0.313883	0.236504	0.237316	0.306295	0.274929	0.120947	0.181551	0.27711	0.182422	0.049357	0.217786	0.19413	0.191682	0.157084	0.248456	0.306168	0.24042
31.5	0.0828092	0.389312	0.0984415	0.291451	0.185354	0.119299	0.361908	0.234582	0.252624	0.264962	0.0281392	0.105117	0.0742203	0.189722	0.11856	0.410394	0.216078	0.280833	0.251319	0.18853
31.6667	0.509737	0.247294	0.219624	0.32812	0.521271	0.316561	0.351451	0.37348	0.230649	0.253405	0.154502	0.207528	0.317042	0.103938	0.346543	0.352395	0.190182	0.631833	0.261175	0.268722
31.8333	0.415891	0.194744	0.24201	0.208733	0.667837	0.0320951	0.40415	0.304335	0.188944	0.616258	0.215799	0.191746	0.0912052	0.220825	0.432839	0.24861	0.247523	0.356334	0.418566	0.114921
32	0.0999073	0.104283	0.25196	0.251833	0.43643	0.24707	0.852364	0.271299	0.336415	0.213374	0.100894	0.0447785	0.4529	0.206193	0.304832	0.192525	0.364062	0.520726	0.205636	0.354332
32.1667	0.481174	0.441344	0.150502	0.295124	0.684384	0.1314	0.204145	0.246788	0.337545	0.096543	0.325272	0.218779	0.187747	0.184088	0.670803	0.354806	0.249651	0.0690175	0.345091	0.268142
32.3333	0.397516	0.28891	0.541472	0.060507	0.195648	0.422518	0.46049	0.458587	0.192663	0.422662	0.188952	0.167807	0.204484	0.181802	0.324287	0.494199	0.379922	0.171172	0.496658	0.39196
32.5	0.313062	0.331032	0.46676	0.716756	0.115198	0.382579	0.237099	0.404101	0.43843	0.334974	0.431098	0.218087	0.273228	0.416375	0.363943	0.254749	0.141753	0.782756	0.386094	0.267978
32.6667	0.65326	0.414164	0.24382	0.27819	0.41518	0.431674	0.726477	0.105273	0.106453	0.341624	0.0569561	0.093791	0.178095	0.157641	0.149735	0.0984971	0.130339	0.267889	0.197271	0.466801
32.8333	0.42672	0.69613	0.176691	0.208307	0.447035	0.212159	0.141769	0.146863	0.308976	0.0763818	0.36701	0.190459	0.0634605	0.0411299	0.0790357	0.389415	0.326901	0.121581	0.146962	0.29036
33	0.103234	0.750935	0.520794	0.307014	0.147797	0.465692	0.401907	0.375973	0.109105	0.350573	0.228047	0.0924848	0.506558	0.115929	0.391368	0.129641	0.3832	0.526985	0.211637	0.123704
33.1667	0.174594	0.31077	0.181091	0.359547	0.190657	0.215042	0.423586	0.420402	0.253519	0.383056	0.14518	0.0201453	0.285015	0.144279	0.13265	0.313503	0.335932	0.194456	0.221472	0.0900514
33.3333	0.242807	0.190659	0.274573	0.141672	0.178072	0.341498	0.211678	0.829537	0.238932	0.151537	0.183061	0.118049	0.17095	0.236759	0.149769	0.375904	0.194753	0.665394	0.377959	0.152547
33.5	0.149294	0.357831	0.308696	0.0829792	0.805003	0.125146	0.236962	0.340594	0.390496	0.357658	0.19472	0.11874	0.0421921	0.0820731	0.509956	0.120363	0.290724	0.410395	0.225791	0.152664
33.6667	0.244988	0.321986	0.0928795	0.381074	0.4031	0.353627	0.448594	0.421558	0.517019	0.215208	0.121492	0.250737	0.234553	0.133586	0.246111	0.0765168	0.458431	0.614281	0.164329	0.590206
33.8333	0.118994	0.520041	0.297933	0.327461	0.495106	0.196657	0.164555	0.241846	0.298996	0.155601	0.479568	0.469482	0.204249	0.441355	0.207308	0.169816	0.377547	0.660213	0.133886	0.221276
34	0.232169	0.441482	0.24017	0.487807	0.170046	0.485172	0.207578	0.262599	0.17623	0.308549	0.167145	0.127596	0.143906	0.163853	0.0726581	0.294659	0.136878	0.663616	0.239436	0.227324
34.1667	0.322039	0.261086	0.123921	0.291292	0.18617	0.11023	0.225375	0.137785	0.248014	0.232472	0.183999	0.227537	0.122173	0.166971	0.0867451	0.185382	0.171461	0.886377	0.266532	0.102758
34.3333	0.288499	0.12754	0.167274	0.294149	0.590372	0.146831	0.275855	0.0736681	0.174181	0.202446	0.26401	0.185928	0.142806	0.0931323	0.262516	0.180046	0.0628662	0.81196	0.204404	0.466469
34.5	0.281735	0.153547	0.108573	0.402942	0.112421	0.237126	0.462752	0.419925	0.49887	0.201549	0.247919	0.209359	0.108155	0.219461	0.233206	0.415461	0.147965	0.527043	0.401084	0.347748
34.6667	0.574579	0.234179	0.447048	0.384648	0.0848956	0.0408962	0.186136	0.147543	0.265258	0.208947	0.115037	0.295824	0.0711756	0.124448	0.0846425	0.134967	0.314294	0.80738	0.538573	0.107916
34.8333	0.556259	0.0049187	0.0844519	0.22227	0.321931	0.338655	0.322979	0.0869214	0.0666069	0.436105	0.134026	0.189869	0.0939498	0.092681	0.196039	0.401106	0.127523	0.13435	0.238635	0.2831
35	0.705229	0.267463	0.172427	0.385538	0.301089	0.312017	0.126687	0.178986	0.221085	0.52645	0.120487	0.134342	0.417659	0.0423777	0.243719	0.0796921	0.0849035	0.427202	0.17596	0.0341728
35.1667	0.421661	0.189268	0.375501	0.536524	0.107182	0.584536	0.253937	0.180907	0.0995823	0.140447	0.407304	0.0466791	0.189218	0.12565	0.332722	0.0963707	0.0910836	0.364654	0.108097	0.185049
35.3333	0.126384	0.163429	0.300822	0.149955	0.263211	0.192085	0.0590921	0.192879	0.125865	0.466716	0.359734	0.187103	0.137103	0.168641	0.312702	0.431978	0.380123	0.378153	0.634868	0.275913
35.5	0.015697	0.246574	0.361364	0.139795	0.235174	0.185158	0.293277	0.375075	0.139381	0.389963	0.126249	0.0690463	0.280135	0.185257	0.0733041	0.116634	0.164065	0.757021	0.612968	0.19076
35.6667	0.326837	0.684534	0.264691	0.134663	0.285232	0.279309	0.0893781	0.382985	0.078474	0.264905	0.232679	0.317992	0.164426	0.194899	0.352091	0.28029	0.182446	0.513888	0.353861	0.463793
35.8333	0.457498	0.049366	0.166987	0.329597	0.300311	0.297296	0.235484	0.161706	0.132164	0.155416	0.0502623	0.142372	0.0905388	0.0758761	0.143322	0.0900505	0.281186	0.339119	0.444638	0.159088
36	0.0937421	0.066981	0.240552	0.0491393	0.0642058	0.365016	0.252444	0.279989	0.200604	0.297656	0.256731	0.194821	0.184734	0.127199	0.254954	0.170815	0.0195457	0.44036	0.331168	0.235521
36.1667	0.0952179	0.181624	0.161456	0.296326	0.30909	0.0966335	0.236121	0.145996	0.290872	0.403199	0.126483	0.241251	0.0956611	0.183695	0.147414	0.0540474	0.147861	0.458622	0.167586	0.182569
36.3333	0.0736656	0.0610472	0.210081	0.19148	0.396357	0.19853	0.178165	0.302132	0.125519	0.0387746	0.263319	0.15637	0.171832	0.120858	0.440505	0.080145	0.0806717	0.255842	0.210583	0.144224
36.5	0.221494	0.22116	0.222249	0.224936	0.195443	0.124226	0.0665369	0.36417	0.184199	0.37132	0.246148	0.172148	0.0402665	0.0649882	0.063547	0.208052	0.0657205	0.408295	0.358541	0.333089
36.6667	0.109811	0.217327	0.346754	0.192946	0.298633	0.240451	0.31869	0.224619	0.351574	0.0695569	0.12654	0.0839908	0.121118	0.19988	0.252667	0.206457	0.393018	0.490712	0.122275	0.0905152
36.8333	0.211683	0.217728	0.0904913	0.144791	0.377723	0.316552	0.111606	0.202764	0.311759	0.228473	0.0986099	0.0220605	0.19161	0.233703	0.113284	0.222263	0.278845	0.562114	0.222546	0.262796
37	0.345057	0.255344	0.219079	0.262436	0.147167	0.155501	0.278493	0.200137	0.448493	0.127462	0.182581	0.126589	0.158103	0.262344	0.474664	0.222198	0.102879	0.52779	0.322157	0.279508
37.1667	0.247117	0.142712	0.269672	0.21858	0.11255	0.112581	0.148609	0.141855	0.271411	0.37936	0.0522172	0.0999401	0.121058	0.289972	0.229903	0.233912	0.120514	0.296056	0.251844	0.321451
37.3333	0.206213	0.152926	0.346297	0.0849445	0.253807	0.339796	0.192949	0.285634	0.162992	0.244987	0.188797	0.207448	0.01415	0.279321	0.281413	0.231204	0.0781007	0.207875	0.0892931	0.217037
37.5	0.298239	0.234575	0.181818	0.121307	0.186446	0.0306242	0.322171	0.0774263	0.473494	0.134882	0.268867	0.0547598	0.0430138	0.0595276	0.338798	0.16093	0.134131	0.409125	0.0438653	0.209827
37.6667	0.152978	0.146937	0.243285	0.206838	0.196192	0.236876	0.301498	0.334188	0.172691	0.294276	0.11899	0.0749493	0.173539	0.220762	0.125648	0.155699	0.127689	0.699052	0.247392	0.219901
37.8333	0.229713	0.50465	0.0535329	0.11593	0.308074	0.219917	0.10825	0.13189	0.0493984	0.0817486	0.169717	0.113858	0.242919	0.116601	0.128009	0.201201	0.105645	0.369939	0.258929	0.0580714
38	0.0792752	0.18956	0.291357	0.330674	0.359609	0.182626	0.0898086	0.141768	0.0903785	0.380253	0.180059	0.190788	0.108868	0.178757	0.036961	0.14807	0.108223	0.455982	0.245202	0.153925
38.1667	0.269249	0.138194	0.199	0.107704	0.0540469	0.232212	0.104612	0.0658994	0.28282	0.214801	0.194898	0.105001	0.0740744	0.170821	0.288863	0.134253	0.0966499	0.204026	0.252773	0.0668829
38.3333	0.146048	0.140275	0.0416962	0.284717	0.250497	0.0926406	0.189303	0.284866	0.0563618	0.247296	0.0518039	0.0747546	0.0684768	0.230623	0.10072	0.156656	0.109241	0.228243	0.244493	0.267134
38.5	0.0794535	0.109586	0.182206	0.12222	0.057512	0.188693	0.225095	0.285222	0.202914	0.168516	0.0526668	0.110581	0.0622879	0.0443738	0.16716	0.125962	0.161354	0.349116	0.149481	0.0846891
38.6667	0.201858	0.113508	0.173402	0.0732654	0.244671	0.232852	0.0578239	0.0927719	0.203867	0.238217	0.136329	0.108847	0.154029	0.112527	0.125518	0.0256287	0.12912	0.326494	0.260459	0.0598363
38.8333	0.0652211	0.11203	0.309675	0.258808	0.147512	0.197778	0.30835	0.10492	0.235389	0.176235	0.100344	0.0843027	0.170323	0.167948	0.28549	0.205558	0.281943	0.282065	0.131855	0.208359
39	0.277634	0.0736258	0.225508	0.0866492	0.501869	0.295316	0.0532	0.324507	0.338178	0.178349	0.176544	0.158128	0.0584308	0.0203158	0.0911886	0.0564648	0.113491	0.102555	0.202116	0.0481615
39.1667	0.275233	0.141906	0.443779	0.0753109	0.0606605	0.126865	0.287066	0.0464096	0.100325	0.0665638	0.165315	0.0260509	0.0752037	0.0231856	0.145339	0.15308	0.0427253	0.280541	0.225153	0.123685
39.3333	0.0148772	0.214333	0.14009	0.0778092	0.169398	0.114129	0.244235	0.0717384	0.18829	0.12368	0.0932178	0.0767151	0.0975904	0.172086	0.0924319	0.167784	0.181994	0.188847	0.138354	0.150386
39.5	0.0839668	0.118125	0.194348	0.0955121	0.264824	0.060124	0.212198	0.251525	0.060821	0.112245	0.125166	0.0549166	0.0629147	0.271051	0.0722052	0.201067	0.169994	0.068198	0.15211	0.153406
39.6667	0.0903776	0.115369	0.178652	0.139739	0.0263047	0.173734	0.111442	0.0957953	0.393209	0.193856	0.0862346	0.00533436	0.113706	0.14165	0.274832	0.0804863	0.0532426	0.142129	0.309802	0.192337
39.8333	0.11035	0.179421	0.054825	0.248057	0.100496	0.0549759	0.173	0.104209	0.0960167	0.201009	0.074298	0.0472239	0.135583	0.104039	0.0548868	0.143123	0.0647113	0.211548	0.253527	0.128796
