# Supplementary material for: Brain response to luminance-based and motion-based stimulation using inter-modulation frequencies
Source: PLoS One. 2017 Nov 15;12(11):e0188073. doi: 10.1371/journal.pone.0188073 (PMC5687765; doi:10.1371/journal.pone.0188073)
Supplement: S7 File — (XLSX) [file pone.0188073.s007.xlsx]

## Sheet: Sheet1
Time/s	ITR-L	ITR-M
6	24.2833	30.1415
5	27.3895	33.7288
4	31.9939	38.0602
3	34.7836	39.2856
2	34.2019	39.2438
1	21.7016	18.1161
